# Supplementary material for: Brain Regional Identity and Cell Type Specificity Landscape of Human Cortical Organoid Models
Source: Int J Mol Sci. 2022 Oct 29;23(21):13159. doi: 10.3390/ijms232113159 (PMC9654943; doi:10.3390/ijms232113159)
Supplement: Supplementary file 1 [file ijms-23-13159-s001.zip]

Archive with 1 entries (1 files):
- ijms-1981953-supplementary.pdf
